# Supplementary material for: A systematic review of GWAS on CMR imaging traits: genetic insights into cardiovascular structure, function, and diseases
Source: eBioMedicine. 2025 Oct 30;121:105992. doi: 10.1016/j.ebiom.2025.105992 (PMC12616015; doi:10.1016/j.ebiom.2025.105992)
Supplement: Gene Prioritisation [file mmc2.xlsx]

## Sheet: LV
Phenotype	Sentinel rsid	Original GWAS rsid	Chr	ALLELE1	ALLELE0	A1FREQ	Sentinel P-value	Beta	SE	Nearest Gene	FUMA Gene	Gene Score	Source Paper PUBMED ID
LVEDV Indexed	rs4852777		2	G	C	0.408	1.5e-09	0.033	0.0055	ZNF638	ZNF638	5	35697867
LVEDV Indexed	rs142158088	rs2042995‡	2	C	T	0.962	4.1e-18	0.149	0.0169	TTN	TTN	3	35697867
LVESV	rs1387473	rs10497529‡	2	G	A	0.521	6.9e-10	-0.033	0.0055	CCDC141	CCDC141	3	35697867
LVEDV	rs529614499		3	C	CTT	0.93	1.1e-08	0.059	0.0106	EPHB1			35697867
LVEDV	rs4521636		6	T	C	0.465	1.1e-10	0.037	0.0054	HLA-B			35697867
LVEDV	rs2146324		6	A	C	0.26	1.3e-08	0.0062	0.036	VEGFA			35697867
LVEDV	rs11423823	rs9388498	6	C	CT	0.499	2.9e-09	0.032	0.0055	CENPW	CENPW	4	35697867
LVEDV	rs35350651		12	A	AC	0.485	4.5e-21	-0.05	0.0054	ATXN2	ALDH2	3	35697867
LVEDV	rs139221256		15	T	TA	0.751	2.1e-08	-0.033	0.0062	ALPK3			35697867
LVEDV	rs36103164		16	G	C	0.834	7.8e-11	0.047	0.0072	PKD1	PKD1	3	35697867
LVEDV	rs143384		20	A	G	0.588	4.7e-08	-0.03	0.0055	GDF5	UQCC1	3	35697867
LVEDV Indexed	rs767987273		2	CA	C	0.602	1.6e-09	0.04	0.0068	SPATS2L	SPATS2L	5	35697867
LVEDV Indexed	rs579459		9	T	C	0.795	2.1e-09	-0.048	0.008	SURF6	SURF1	2	35697867
LVEDV Indexed	rs189569984		10	C	T	0.991	5.9e-09	0.202	0.0344	RBM20	RBM20	3	35697867
LVEDV Indexed	rs9797817		19	C	T	0.652	2.2e-11	-0.045	0.0068	RSPH6A	SIX5	3	35697867
LVESV	rs1763603	rs28579893	1	T	C	0.323	2.2e-16	-0.048	0.0059	HSPB7	CLCNKA	4	35697867
LVESV	rs2886037		3	G	A	0.493	2.3e-08	-0.031	0.0056	MLF1	MLF1	5	35697867
LVESV	rs11748963		5	T	C	0.726	2.1e-08	0.034	0.0062	PROB1			35697867
LVESV	rs9274364		6	T	G	0.446	1.1e-09	0.034	0.0058	HLA-DQB1			35697867
LVESV	rs2307036		7	C	A	0.886	4.1e-10	0.053	0.0087	CCDC136			35697867
LVESV	rs12541595	rs34866937†, rs72840788†	8	GA	G	0.689	8.7e-21	0.055	0.006	MTSS1			35697867
LVESV	rs72840788	rs17617337	10	G	A	0.785	7.9e-31	0.079	0.0068	BAG3	BAG3	3	35697867
LVESV	rs2618512		11	A	G	0.523	1.5e-10	0.035	0.0056	RRAS2			35697867
LVESV	rs2302455		17	G	A	0.884	4.2e-09	0.053	0.0088	MYO1C	MYO1C	3	35697867
LVESV	rs2267038		22	G	C	0.195	9e-15	-0.054	0.007	SMARCB1	SMARCB1	5	35697867
LVESV Indexed	rs11748963		5	T	C	0.727	5.7e-09	0.041	0.0072	PROB1			35697867
LVESV Indexed	rs3176326	rs146170154	6	G	A	0.8	1.7e-09	0.048	0.008	CDKN1A	CDKN1A	3	35697867
LVESV Indexed	rs34373805		7	C	T	0.838	2.2e-11	0.057	0.0087	FLNC	CCDC136	3	35697867
LVESV Indexed	rs116904997		12	G	A	0.977	1.3e-10	-0.139	0.0214	PXN	PXN	5	35697867
LVESV Indexed	rs3829491		16	T	C	0.613	4.2e-09	0.036	0.0065	LMF1	LMF1	5	35697867
LVESV Indexed	rs4790351		17	C	G	0.907	4.7e-09	0.065	0.011	YWHAE	YWHAE	3	35697867
LVESV Indexed	rs876719		17	G	T	0.733	3.3e-08	0.039	0.0073	HLF	HLF	5	35697867
LVESV Indexed	rs9897002		17	A	G	0.571	1.2e-08	0.036	0.0064	PRKCA	PRKCA	3	35697867
LVEF	rs2015509	rs945425	1	T	C	0.332	5.5e-16	0.056	0.0071	CLCNKA			35697867
LVEF	rs9375071		6	A	G	0.897	1.4e-08	0.062	0.0111	GJA1	MAN1A1	0	35697867
LVEF	rs1994765		7	A	G	0.819	2.7e-09	-0.052	0.0088	FLNC			35697867
LVEF	rs369533272		18	C	CA	0.768	4.8e-11	-0.054	0.0081	FHOD3	FHOD3	5	35697867
LVSV	rs422068		14	T	C	0.643	2.1e-09	0.036	0.0062	MYH6	MYH7	3	35697867
LVSV Indexed			2	TTTC	T	0.685	1.4e-08	-0.043	0.0074	B3GNT7			35697867
LVSV Indexed	rs9480737		6	A	G	0.682	3.3e-08	-0.041	0.0074	BEND3	BEND3	2	35697868
LVEDV	rs7310615		12	C	G	0.480765	1.4e-09	-0.0657841	0.0108558	SH2B3			31554410
LVMVR	rs149369954		15	TTTTG	T	0.744877	1.9e-11	0.0846694	0.0126175	ZNF592	ZNF592	5	31554410
LVMVR	rs6003909		22	A	G	0.172086	9.7e-15	0.11076	0.0143033	DERL3			31554410
lvedv	rs753562515		1	CAA	C	0.56	4.4e-09	-0.035	0.0059	AKR1A1			32382064
lvedv	rs539762056		2	A	AT	0.65	3.4e-08	0.035	0.0063	SP3	PDK1	0	32382064
lvedv	rs6777123		3	A	C	0.39	1.8e-08	0.034	0.006	MECOM	MECOM	3	32382064
lvedv	rs9275587		6	T	C	0.52	8.9e-10	0.037	0.006	HLA-DQA2			32382064
lvedv	rs11153730		6	T	C	0.51	3.7e-16	-0.048	0.0059	PLN	PLN	4	32382064
lvedv	rs7306710		12	T	C	0.48	5.9e-11	0.039	0.006	LLPH	AC090673.2	1	32382064
lvedv	rs149369954‡		15	TTTTG	T	0.75	2.8e-09	-0.04	0.0068	ZNF592			32382064
lvedv			19	CT	C	0.61	6.8e-10	-0.037	0.006	ATP5SL			32382064
lvedvi	rs12499670		4	T	C	0.4	3.6e-08	0.04	0.0073	HAND2			32382064
lvef	rs10925197		1	C	G	0.46	6.9e-10	0.042	0.0069	ACTN2	ACTN2	4	32382064
lvef	rs56099248		3	C	T	0.81	5.1e-12	-0.061	0.0087	MITF	MITF	3	32382064
lvef	rs35999985		5	A	G	0.3	3.8e-10	0.048	0.0076	DNAJC18	DNAJC18	5	32382064
lvef	rs36029352		8	C	T	0.45	1.3e-08	-0.038	0.007	DEFB136	FDFT1	2	32382064
lvef	rs4073554		8	T	C	0.48	1.1e-09	0.043	0.007	PTK2	PTK2	3	32382064
lvef	rs721067		11	T	A	0.92	3.6e-08	0.07	0.0127	CSRP3	CSRP3	3	32382064
lvef	rs113819537		12	C	G	0.75	1.7e-08	0.045	0.008	SSPN	SSPN	5	32382064
lvef	rs10871753		18	G	T	0.49	6.1e-10	-0.043	0.0069	NEDD4L	NEDD4L	3	32382064
lvesv	rs114300540		1	C	T	0.88	3.2e-10	-0.059	0.0096	RPL22	RPL22	3	32382064
lvesv	rs1499813		3	T	C	0.59	6.9e-09	0.035	0.0062	FNDC3B	FNDC3B	3	32382064
lvesv	rs1962104		8	T	C	0.45	2.2e-09	-0.037	0.0061	AGO2			32382064
lvesv	rs242562	rs6503451	17	G	A	0.62	3.9e-09	-0.037	0.0063	MAPT	MAPT	5	32382064
lvesv			19	CG	C	0.24	1.2e-08	0.041	0.0072	ILF3			32382064
lvesvi	rs709208		1	A	G	0.68	1.9e-08	-0.041	0.0075	RNF207			32382064
lvesvi	rs190093681		2	C	T	1	1.6e-08	0.374	0.0651	SESTD1	SESTD1	3	32382064
sv	rs888690		5	T	C	0.4	1.2e-09	-0.039	0.0065	NKX2-5			32382064
lvef	rs1788826		18	A	G	0.657	1.129e-08	-0.0319	0.0649	NPC1	NPC1	5	36376295
lvef	rs10738604		9	A	G	0.39	3.902e-08	0.0287	0.0886	CDKN2B	RP11-145E5.5	2	36376295
lvef	rs1906592		4	T	G	0.7767	2.826e-35	-0.0829	0.1462	PITX2			36376295
lvedvi	rs3734214		6	C	G	0.6969	6.027e-09	-0.0317	0.0504	HDGFL1	HDGFL1	3	36376295
lvedvi	rs4746140	rs34163229	10	C	G	0.2468	1.817e-13	-0.0467	0.1428	SYNPO2L	SYNPO2L	5	36376295
lvesvi	rs9361413		6	A	G	0.6718	7.246e-09	-0.0308	0.0337	IRAK1BP1	IRAK1BP1	3	36376295
lvesvi	rs2282979		7	T	C	0.7447	4.504e-08	0.0321	0.0482	FAM133B	GATAD1	2	36376295
lvesvi	rs7605601		2	T	G	0.4954	5.937e-10	0.0311	0.0679	STRN	STRN	5	36376295
lvesvi	rs1712355		14	T	G	0.5361	3.591e-08	0.0281	0.0842	BAZ1A	BAZ1A	2	36376295
lvedvi	rs216193		17	A	G	0.3763	6.729e-10	0.0321	0.064	SRR			36376295
lvedvi	rs10938398		4	A	G	0.4148	1.9e-13	0.0376	0.0593	GNPDA2			36376295
lvedvi	rs11745324		5	A	G	0.2219	1.759e-08	-0.0355	0.0423	KLHL3	REEP2	2	36376295
lvesvi	rs1539952		18	A	G	0.7716	1.745e-08	-0.0337	0.0295	PMAIP1	MC4R	0	36376295
lvesvi	rs73139123		2	T	C	0.8362	2.346e-08	0.0388	0.0253	TMEM18			36376295
lvef	rs7936836		11	A	C	0.4129	1.457e-08	-0.0312	0.0668	HSD17B12	HSD17B12	5	36376295
lvedvi	rs116626164		1	A	T	0.0215	2.511e-08	0.1072	0.0031	DMRTA2	TTC39A	2	36376295
lvedvi	rs1757223		10	A	G	0.6722	1.816e-08	-0.033	0.1291	CACNB2	CACNB2	3	36376295
lvedvi	rs80061532		1	C	G	0.9694	3.191e-08	-0.0992	0.0165	TTC39A			36376295
lv max wall thickness	rs10743348		12	A		0.624131	4.6e-07	-0.025198	0.00499732	LINC02398			36598836
lv max wall thickness	rs62063281		17	G		0.777672	8.6e-19	-0.0511787	0.00578152	MAP3K14	MAPT	4	36598836

## Sheet: RV
Phenotype	Sentinel rsid	Original GWAS rsid	Chr	Position	ALLELE1	ALLELE0	A1FREQ	Sentinel P-value	Beta	SE	Nearest Gene	FUMA Gene	Gene Score	startBP	stopBP	totBP	Trait LocusID	Global LocusID	Source Paper PUBMED ID	Paper Name
RVEDV	rs1056064	rs17608766	17		T	C	0.833	2.6e-11	-0.047	0.0071	GOSR2	CDC27	3		RH-Specific	45128762	12	141	35697867	Genetic analysis of right heart structure and function in 40,000 people
RVEDV	rs62212171		20		T	C	0.859	1.3e-10	0.05	0.0076	ITCH	GGT7	3		RH-Specific	32987687	14	142	35697867
RVESV	rs3738685		1		C	T	0.626	1.8e-08	-0.031	0.0056	OBSCN	OBSCN	3		RH-Specific	228556788	1	143	35697867
RVESV	rs1314982		2		G	A	0.261	2.8e-10	0.039	0.0062	KCNK3	KCNK3	5		RH-Specific	26922062	2	144	35697867
RVESV	rs2562845	rs2042995	2		T	C	0.803	4.2e-08	0.037	0.0068	TTN					179514433	3	2	35697867
RVESV	rs57848867		3		A	T	0.526	7.7e-09	-0.031	0.0055	FILIP1L	CMSS1	2		RH-Specific	99779984	5	138	35697867
RVESV	rs67209755		5		T	C	0.813	3.8e-08	0.038	0.007	PRLR	PRLR	3		RH-Specific	35191701	8	145	35697867
RVESV	rs11786896		8		C	T	0.951	1.1e-08	0.071	0.0126	PLEC	PLEC	5		RH-Specific	145018354	11	146	35697867
RVESV	rs72840788		10		G	A	0.785	1.1e-19	0.06	0.0067	BAG3	BAG3	3			121415685	12	12	35697867
RVESV	rs781797066		17		T	TA	0.826	3.1e-08	-0.041	0.0073	ACLY				RH-Specific	40023617	16	147	35697867
RVESV	rs17608766		17		T	C	0.858	2.2e-09	-0.046	0.0077	GOSR2				RH-Specific	45013271	17	141	35697867
RVEF	rs2042995	rs2303838	2		T	C	0.769	8.6e-09	-0.047	0.0081	TTN	FKBP7	2			179558366	2	2	35697867
RVEF	rs7613814		3		C	T	0.493	3.5e-13	0.049	0.0068	MLF1	LXN	3			158286103	4	29	35697867
RVEF	rs11786896		8		C	T	0.951	3.6e-09	-0.095	0.0159	PLEC	PLEC	5		RH-Specific	145018354	8	146	35697867
RVEF	rs76382172		13		G	C	0.964	3.1e-08	-0.101	0.0185	ADPRHL1				RH-Specific	114075109	10	148	35697867
RVEF	rs34540535		14		T	C	0.958	2.6e-08	0.098	0.0175	CEP128	CEP128	3		RH-Specific	81171138	11	149	35697867
RVEF		rs501740	18		G	GTT	0.75	1.2e-08	-0.045	0.008	FHOD3					34219777	12	46	35697867
RVEDV Indexed	rs4749523		10		A	G	0.634	3.6e-08	0.037	0.0066	KIAA1462	KIAA1462	5		RH-Specific	30332445	5	183	35697867
RVEDV Indexed	rs10526240		11		T	A	0.704	2.5e-10	0.044	0.007	OR9Q1	OR9Q1	2		RH-Specific	57771538	6	184	35697867
RVEDV Indexed	rs597808	rs653178	12		A	G	0.473	1e-14	-0.048	0.0063	ATXN2	ALDH2	3			111973358	7	15	35697867
RVESV Indexed	rs28579893	rs9442216, rs78529941	1		A	G	0.326	4.5e-09	-0.037	0.0065	CLCNKA	CLCNKA	5			16347534	1	27	35697867
RVESV Indexed	rs3738685		1		C	T	0.626	7.5e-10	-0.038	0.0064	OBSCN	OBSCN	3		RH-Specific	228556788	2	143	35697867
RVESV Indexed	rs7613814		3		C	T	0.492	2.2e-14	-0.046	0.0062	MLF1	LXN	3			158286103	7	29	35697867
RVESV Indexed		rs11357121	4		TA	T	0.2	1.7e-08	0.044	0.0079	PALLD				RH-Specific	169847115	8	185	35697867
RVESV Indexed	rs28549922		8		G	A	0.861	4.2e-09	-0.05	0.0089	TNKS	TNKS	1		RH-Specific	9287587	10	186	35697867
RVESV Indexed	rs672348		19		T	G	0.536	2.4e-08	-0.034	0.0062	DMPK	DMPK	5			46284334	17	21	35697867
RVEDV/LVEDV Ratio	rs2374381		2		T	C	0.7	6.2e-09	0.044	0.0077	C2orf91	C2orf91	4		Ratio-Specific	42145432	1	198	35697867
RVEDV/LVEDV Ratio	rs1935983	rs9388451	6		C	T	0.391	3.8e-11	-0.048	0.0072	HEY2	HEY2	5		Ratio-Specific	126068914	4	199	35697867
RVEDV/LVEDV Ratio	rs112206296		7		A	C	0.985	4.3e-09	0.178	0.0299	CHRM2	CHRM2	3		Ratio-Specific	136636260	5	200	35697867
RVEDV/LVEDV Ratio	rs61634638		9		G	GT	0.41	1.3e-08	-0.041	0.0072	KLF9				Ratio-Specific	73049120	6	201	35697867
RVEDV/LVEDV Ratio	rs67657805		12		T	TA	0.238	1.5e-08	-0.049	0.0087	MPHOSPH9	MPHOSPH9	5		Ratio-Specific	123639539	7	202	35697867
RVESV/LVESV Ratio	rs62262391		3		C	T	0.777	7.6e-10	-0.053	0.0086	ADCY5				Ratio-Specific	123105119	1	203	35697867
RVESV/LVESV Ratio	rs10943078		6		A	T	0.757	1.5e-08	-0.047	0.0083	KCNQ5	KHDC1L	3		Ratio-Specific	73906746	4	204	35697867
RVEDV	rs202228093		6		G	GGAGCCC	0.106	1.3e-08	0.05	0.0087	HMGA1	HMGA1	3		RH-Specific	34205465	5	139	35697867
RVEDV	rs6569648		6		C	T	0.238	3.8e-08	0.034	0.0062	L3MBTL3	L3MBTL3	5		RH-Specific	130349119	7	140	35697867
RVEDV	rs754020		3		T	C	0.45	1.8e-09	-0.05	0.01	SLC6A6					14306081			35697868	Genome-wide association analysis reveals insights into the genetic architecture of right ventricular structure and function
RVEDV	rs2276773		3		A	G	0.49602	8.61085e-10	-0.0489541	0.00798177	AK097794					158287455			35697868
RVEDV	rs752650		4		T	C	0.65	1.4e-08	-0.05	0.01	BC038750	C4orf3	2			120632387			35697868
RVEDV	rs144567740		7		T	G	0.8	1.2e-08	-0.06	0.01	LUC7L2	C7orf55-LUC7L2	2			139099813			35697868
RVEDV	rs11066320		12		A	G	0.42	2.9e-11	-0.05	0.01	PTPN11					112906415			35697868
RVEDV	rs375730363		16		CTT	C	0.58	8.6e-09	-0.05	0.01	RBL2	AKTIP	3			53440590			35697868
RVESV	rs55754224		4		C	T	0.74	7.2e-10	0.06	0.01	CAMK2D	CAMK2D	5			114428714			35697868
RVESV	rs10402263		19		G	C	0.65	3e-09	-0.05	0.01	RSPH6A	DMPK	4			46313758			35697868
RVSV	rs3951016		6		T	A	0.53	3.1e-09	0.05	0.01	SLC35F1	CEP85L	2			118559658			35697868
RVEF	rs72801474		5		G	A	0.904741	2.05481e-08	-0.0746488	0.0133127	HSPA4	HSPA4	2			132444128			35697868
RVEF	rs6876106		5		G	A	0.71	2.1e-09	-0.05	0.01	SLC23A1	SLC23A1	5			138710030			35697868
RVEF	rs2789750		9		C	G	0.68	8.4e-11	0.06	0.01	TPM2	FANCG	2			35683473			35697868
RVEF	rs12006440		9		C	T	0.97	2.4e-09	0.14	0.02	AK311445	ABCA1	1			107703337			35697868
RVEF	rs11007712		10		A	G	0.75	8.5e-09	-0.06	0.01	SVIL	SVIL	3			30009340			35697868
RVEF	rs79884713		14		G	A	0.98	3.7e-09	-0.16	0.03	CCDC85C	CCNK	2			99987456			35697868

## Sheet: LA
Phenotype	Sentinel rsid	Original GWAS rsid	Chr	Position	ALLELE1	ALLELE0	A1FREQ	Sentinel P-value	Beta	SE	Nearest Gene	FUMA Gene	Gene Score	startBP	stopBP	totBP	Source Paper PUBMED ID	Paper Name
indexed LA max	rs4845119		1	206796179	A	G		8.1e-09	-0.461	0.0799	EIF2D	DYRK3	3				34338756	Genome-wide association study identifies 18 novel loci associated with left atrial volume and function
indexed LA max	rs9664170		10	92692047	T	A		4.3e-08	-0.435	0.0793	ANKRD1	PCGF5	2				34338756
indexed LA min	rs114825396		3	99156961	C	T		1.2e-08	-1.17	0.206	COL8A1	ST3GAL6	1				34338756
indexed LA min	rs62111731		19	46213416	A	G		3e-08	0.264	0.0475	FBXO46	AC074212.3	3				34338756
LA total emptying fraction	rs4074536		1	116310967	T	C		8.8e-14	-0.528	0.0711	CASQ2	CASQ2	5				34338756
LA active emptying fraction	rs17143007		6	7573455	C	T		4.2e-08	-0.706	0.129	DSP	DSP	3				34338756
LA active emptying fraction	rs35216833		8	97223162	C	T		7.6e-09	-0.372	0.0651	UQCRB	GDF6	2				34338756
LA active emptying fraction	rs2073708		15	65493852	G	A		7.2e-09	-0.387	0.0672	CILP	CILP	3				34338756
LA active emptying fraction	rs2014576		19	46269076	G	A		1.8e-10	0.415	0.0651	SIX5	SIX5	5				34338756
LA passive emptying fraction	rs655437		5	180209454	T	C		3.9e-10	0.44	0.0704	MGAT1	MGAT1	2				34338756
LA total emptying fraction	rs12026695		1	41348272	C	T		1.2e-08	0.366	0.0644	CITED4	CITED4	2				34338756
LA total emptying fraction	rs4744370		9	97477793	C	T		8.1e-09	-0.339	0.059	C9orf3	C9orf3	4				34338756
LA total emptying fraction	rs113306707		10	13474369	A	C		5e-08	-0.582	0.107	BEND7						34338756
latef	rs133885		22	26159289	G	A		1.9e-10	0.376	0.0593	MYO18B	MYO18B	3				34338756

## Sheet: RA
Phenotype	Sentinel rsid	Original GWAS rsid	Chr	Position	ALLELE1	ALLELE0	A1FREQ	Sentinel P-value	Beta	SE	Nearest Gene	FUMA Gene	Gene Score	startBP	stopBP	totBP	Trait LocusID	Global LocusID	Source Paper PUBMED ID	Paper Name
RA Max	rs6882776	rs2277923	5		G	A	0.712	4.2e-09	-0.041	0.0071	NKX2-5	NKX2-5	2		RH-Specific	172664163	2	153	35697867	Genetic analysis of right heart structure and function in 40,000 people
RA Max	rs7757005		6		G	A	0.642	1.7e-11	-0.046	0.0067	HDGFL1	HDGFL1	2		RH-Specific	22613847	3	179	35697867
RA Max			12		GTGTGCCCC	G	0.623	6.1e-09	0.04	0.0067	TBX3				RH-Specific	115162091	6	180	35697867
RA Max	rs117154502		17		T	G	0.94	3.1e-11	-0.089	0.0134	MYL4	MYL4	3		RH-Specific	45280802	7	141	35697867
RA Max			17		GA	G	0.636	2.8e-09	-0.041	0.007	MAP3K3				RH-Specific	61772449	8	175	35697867
RA Min	rs11928162		3		C	T	0.53	1.4e-08	-0.037	0.0065	CCNL1	TIPARP	0		RH-Specific	156827227	2	181	35697867
RA Min	rs112852637		8		T	C	0.529	7.6e-09	-0.038	0.0065	NRG1	NRG1	3		RH-Specific	32413240	8	182	35697867
RA Min	rs1895602		12		G	T	0.545	4.9e-08	-0.037	0.0067	TBX5	TBX5	3		RH-Specific	114835428	10	180	35697867
RA Max Indexed	rs7640614		3		C	G	0.606	7.4e-09	-0.044	0.0075	FOXP1	FOXP1	3		RH-Specific	71599571	3	196	35697867
RA Max Indexed	rs112852637		8		T	C	0.529	1.1e-08	-0.042	0.0074	NRG1	NRG1	3		RH-Specific	32413240	5	182	35697867
RA Max Indexed	rs201748964		8		T	G	0.691	4.2e-08	-0.043	0.0079	ZFPM2	ZFPM2	5		RH-Specific	106379363	6	197	35697867
RVEDV Indexed	rs17608766		17		T	C	0.858	6.3e-13	-0.064	0.0089	GOSR2	RPRML	3		RH-Specific	45013271	8	141	35697867
RVESV/LVESV Ratio			10		TA	T	0.263	2.6e-08	-0.046	0.0083	ADK				Ratio-Specific	76089763	6	205	35697867
RVESV/LVESV Ratio	rs12820906		12		A	G	0.755	1.8e-09	0.05	0.0083	PITPNM2	ABCB9	3		Ratio-Specific	123493123	8	202	35697867

## Sheet: Aorta
Phenotype	Sentinel rsid	Original GWAS rsid	Chr	Position	ALLELE1	ALLELE0	A1FREQ	Sentinel P-value	Beta	SE	Nearest Gene	FUMA Gene	Gene Score	startBP	stopBP	totBP	Trait LocusID	Global LocusID	Source Paper PUBMED ID	Paper Name
Asc Aorta Diam	rs6707048		2		T	C	0.322	3.5e-39	0.082	0.0068	OSR1	RDH14	0			19720468	7	61	35697867	Genetic analysis of right heart structure and function in 40,000 people
Asc Aorta Diam	rs11712199	rs73028182	3		G	A	0.905	2.4e-13	0.074	0.0109	FGD5	MRPS25	2			14858226	10	64	35697867
Asc Aorta Diam	rs9826058	rs111821658	3		A	G	0.834	3.5e-19	-0.075	0.0086	ULK4	ULK4	5			41762062	11	65	35697867
Asc Aorta Diam	rs545996255	rs2686630	3		G	GT	0.703	4.7e-17	0.056	0.007	FLNB	FLNB	5			58100423	12	66	35697867
Asc Aorta Diam	rs55914222		3		G	C	0.973	4.3e-21	0.177	0.0194	GATA2					128202943	14	68	35697867
Asc Aorta Diam	rs698103	rs698083	3		C	T	0.17	5.2e-09	0.049	0.0085	MASP1	MASP1	5			186993633	16	70	35697867
Asc Aorta Diam	rs56080563		4		G	GA	0.496	4.6e-08	-0.036	0.0064	ZNF827	ZNF827	5			146764376	17	71	35697867
Asc Aorta Diam	rs67846163		4		A	G	0.772	7.3e-22	-0.07	0.0076	HAND2	HAND2	3			174656889	18	72	35697867
Asc Aorta Diam	rs4410627		5		T	A	0.793	4e-09	0.047	0.0078	ATP6AP1L	TMEM167A	0			81723111	19	73	35697867
Asc Aorta Diam	rs201281936	rs764443335	5		A	C	0.643	2.7e-53	0.098	0.0066	PCSK1	PCSK1	2			95606717	20	74	35697867
Asc Aorta Diam	rs17470137		5		G	A	0.727	1.7e-17	-0.058	0.0071	PRDM6	PRDM6	4			122531347	21	75	35697867
Asc Aorta Diam	rs1630736		6		C	T	0.538	1.1e-14	-0.048	0.0064	EDN1	EDN1	3			12295987	24	78	35697867
Asc Aorta Diam	rs1570350		6		A	G	0.556	9.5e-22	-0.059	0.0064	AIG1	AIG1	3			143592386	28	81	35697867
Asc Aorta Diam	rs13203975		6		G	A	0.887	2.2e-12	0.07	0.0101	ESR1	ESR1	5			152333104	29	82	35697867
Asc Aorta Diam	rs1362207	rs2429416	7		T	A	0.614	1.5e-20	0.062	0.0065	TBX20	TBX20	5			35282435	30	83	35697867
Asc Aorta Diam	rs6974735		7		A	G	0.546	8.6e-72	-0.11	0.0064	ELN	ELN	2			73428222	31	84	35697867
Asc Aorta Diam	rs9721183		8		C	T	0.634	2.4e-14	0.05	0.0068	PI15	RP11-758M4.1	1			75781818	35	88	35697867
Asc Aorta Diam	rs2445361	rs149133670	8		G	T	0.905	9.8e-14	-0.079	0.0109	ANGPT1	ANGPT1	3			108348135	36	89	35697867
Asc Aorta Diam		rs1238647271	8		CA	C	0.671	1.1e-12	0.05	0.007	HAS2					122634926	37	90	35697867
Asc Aorta Diam	rs34557926		8		C	T	0.633	4.9e-23	-0.064	0.0066	KLHL38	WDYHV1	2			124607159	38	91	35697867
Asc Aorta Diam	rs10761716	rs35751397	10		C	G	0.559	8.5e-12	0.043	0.0064	NRBF2	REEP3	3			64882300	42	95	35697867
Asc Aorta Diam	rs147121076	rs78629306	10		T	G	0.978	1e-08	-0.128	0.0223	PLCE1	PLCE1	3			95924521	43	96	35697867
Asc Aorta Diam	rs71482305	rs12771055	10		C	T	0.845	7.1e-21	0.078	0.0087	NOC3L	NOC3L	5			96119130	43	96	35697867
Asc Aorta Diam	rs72931748	rs113882855	11		A	G	0.913	5.8e-18	-0.091	0.0113	ANO1					69825414	48	101	35697867
Asc Aorta Diam	rs2307024	rs11046213	12		T	G	0.588	2.8e-17	0.052	0.0065	ABCC9	ABCC9	5			22005003	51	104	35697867
Asc Aorta Diam		rs17661264	12		TC	T	0.896	8.8e-14	-0.078	0.0104	USP15					62817410	52	105	35697867
Asc Aorta Diam	rs7994761		13		A	G	0.779	3.8e-47	0.106	0.0077	FGF9	TPTE2	0			22871446	57	109	35697867
Asc Aorta Diam	rs4905134	rs11848552	14		A	G	0.502	2.6e-18	0.054	0.0064	ASB2	ASB2	3			94459845	58	110	35697867
Asc Aorta Diam	rs2118181	rs595244	15		T	C	0.895	7.7e-15	-0.08	0.0105	FBN1	FBN1	3			48915884	60	112	35697867
Asc Aorta Diam	rs1441358		15		T	G	0.661	1.6e-13	0.049	0.0067	THSD4	THSD4	5			71612514	61	113	35697867
Asc Aorta Diam	rs62053262		16		C	G	0.949	4.6e-40	0.189	0.0145	WWP2	WWP2	5			69969299	63	115	35697867
Asc Aorta Diam	rs7500448		16		A	G	0.75	2.5e-11	-0.047	0.0074	CDH13	CDH13	5			83045790	64	116	35697867
Asc Aorta Diam	rs16965180		16		A	G	0.648	4.4e-22	0.063	0.0067	CBFA2T3					88989862	65	117	35697867
Asc Aorta Diam			17		CCAGA	C	0.685	1.3e-22	-0.063	0.0069	SMG6					2088848	66	118	35697867
Asc Aorta Diam	rs3063286		20		T	TTA	0.466	1.7e-09	0.036	0.0065	SLX4IP					10488552	73	125	35697867
Asc Aorta Diam	rs4402860		22		A	T	0.795	3.1e-12	0.055	0.0079	TNRC6B	TNRC6B	3			40554445	75	127	35697867
Asc Aorta Diam Indexed	rs1963924	rs146130720	3		T	A	0.599	7e-09	-0.04	0.0071	KALRN	KALRN	3			123973796	8	130	35697867
Asc Aorta Diam Indexed	rs4402860	rs59549616	22		G	A	0.796	3.7e-09	0.05	0.0085	TNRC6B	TNRC6B	3			40718100	52	127	35697867
Asc Aorta Diam	rs59882254		1	185694984	A		0.257	1.62e-09	0.0504		GS1-204I12.4-HMCN1	HMCN1	3	185631111	186022032				35637384	High heritability of ascending aortic diameter and trans-ancestry prediction of thoracic aortic disease
Asc Aorta Diam	rs2745939		1	208142081	A		0.6382	1.29e-08	-0.0431		CD34-PLXNA2	CD34	1	208064341	208150335				35637384
Asc Aorta Diam	rs35786425		2	19720133	G		0.3223	5.72e-20	0.0703		AC010096.2-AC019055.1			19707726	19765391				35637384
Asc Aorta Diam	rs11100902		4	146795226	A		0.48	3.86e-08	-0.0398		ZNF827			146784774	146809998				35637384
Asc Aorta Diam	rs149783640		5	81774446	T		0.793	3.03e-11	0.0599		CTD-2015A6.1			81716027	81904668				35637384
Asc Aorta Diam	rs2463481		7	85037374	A		0.6064	5.22e-21	-0.0695		AC073958.2-LINC00972	SEMA3E	0	85005512	85045881				35637384
Asc Aorta Diam	rs9721183		8	75781818	T		0.3656	3.64e-09	-0.0454		RP11-758M4.4-RP11-3N13.2	RP11-758M4.1	1	75702690	75786660				35637384
Asc Aorta Diam	rs188699472		8	120701930	T		0.0027	1.3e-14	-0.5917		ENPP2-RN7SKP153	MTBP	1	119840983	121557874				35637384
Asc Aorta Diam	rs2891781		8	124608162	T		0.369	5.04e-13	0.0541		RN7SKP155-CTD-2552K11.2			124560882	124615765				35637384
Asc Aorta Diam	rs11046213		12	22008367	T		0.4126	3.86e-11	-0.0486		RP11-729I10.2			21982920	22023559				35637384
Asc Aorta Diam	rs9510086		13	22862440	C		0.2249	1.49e-27	-0.0939		MTND3P1-FTH1P7			22855175	22884524				35637384
Asc Aorta Diam	rs7221449		17	12191884	T		0.4408	1.69e-13	-0.054		RP11-471L13.2-LINC00670	MYOCD	0	12175245	12192809				35637384
Asc Aorta Diam	rs8137282		22	42211789	C		0.9652	4.41e-08	0.109		CCDC134	CYP2D6	2	42038786	42287203				35637384
Asc Aorta Diam	rs76761944		2	12813757	A		0.0277	7.41e-09	0.9837		AC096559.2-RP11-333O1.1	ATP6V1C2	2	12785935	12850363				35637384
Asc Aorta Diam	rs17309061		5	44249820	A		0.8424	3.19e-08	0.0551		RNU6-381P-FGF10	NNT	2	44053025	44389468				35637384
Asc Aorta Diam	rs7168391		15	79055163	T		0.4277	4.5e-08	0.0401		ADAMTS7	ADAMTS7	5	79055163	79055163				35637384
Asc Aorta Diam	rs139996344		2	164642984	A		0.0234	4.82e-09	1.451		AC092684.1			164633293	164642984				35637384
Asc Aorta Diam	rs4077816	rs201281936	5	95582494	A		0.633	1.49e-33	0.0902		CTD-2337A12.1			95162219	95776105				35637384
Asc Aorta Diam	rs9721183		8	75781818	T		0.3656	3.64e-09	-0.0454		RP11-758M4.4-RP11-3N13.2	RP11-758M4.1	1	75702690	75786660				35637384
Asc Aorta Diam	rs9510086	rs12863716	13	22862440	C		0.2249	1.49e-27	-0.0939		MTND3P1-FTH1P7			22855175	22884524				35637384
Asc Aorta Distensibility	rs10857614		10		T	C	0.515554	4e-08	0.0345254		ARHGAP22	ARHGAP22	5			49829983			35922433	Genome-wide associations of aortic distensibility suggest causality for aortic aneurysms and brain white matter hyperintensities
Asc Aorta Peak Velocity	rs796467635		3		CA	C	0.482772	3.3e-08	-6.47637		MLH1	MLH1	5			37089505			35922433
Asc Aorta Diam	rs10761716		10		C	G	0.555809	6.9e-11	7.50974		RP11-144G16.1	REEP3	3			64882300			35922433
Asc Aorta Diam	rs6724315		2		T	C	0.87262	3e-08	-0.0526723		PRKCE	PRKCE	3			46363699			35922433
Asc Aorta Diam	rs7832313		8		G	A	0.310986	2.8e-08	0.0380171		LRRC69	LRRC69	5			92198211			35922433
Asc Aorta Diam	rs8023114	rs8014161	14		G	A	0.639544	3.1e-11	-0.0439588		FBLN5	FBLN5	3			92391955			35922433
Asc Aorta Diam	rs1571759	rs7096778	10		T	C	0.414903	7.8e-25	5.15468		RP11-224P11.1	SVIL	2			30167009			35922433
Asc Aorta Diam	rs2521501		15		A	T	0.681236	1e-08	3.0625		FES	FES	5			91437388			35922433
Asc Aorta Diam	rs1808436	rs3851734	16		T	C	0.406664	2.3e-10	3.21037		CFDP1	BCAR1	3			75425797			35922433
Asc Aorta Diam	rs835341		1		A	G	0.4662	7.78e-09	0.026628		GPX7	GPX7	4			53064012			35922433
Asc Aorta Diam	rs13158444		5		T	C	0.404338	9.61e-09	-0.0272641		RNA5SP182					51201361			35922433
Asc Aorta Diam	rs2490445		6		T	C	0.704854	2.29e-08	0.0283897		RPL15P3					12544672			35922433
Asc Aorta Diam	rs9702161		10		T	C	0.285277	1.52e-08	-0.0289388		SVIL	SVIL	3			30077914			35922433
Asc Aorta Diam	rs28451064		21		G	A	0.867069	1.39e-08	-0.0394253		AP000320.7:AP000318.2	SLC5A3	2			35593827			35922433
Asc Aorta Diam	rs112009052		19		T	A	0.986284	2.45778e-08	-0.104745		LTBP4	LTBP4	3			41099501			35922433
Asc Aorta Diam	rs61927702		12		A	G	0.470023	2.86612e-09	-0.025609		RP11-56H16.1	ALG10	2			33631695			35922433
Asc Aorta Diam	rs1406667		6		A	G	0.901913	3.53347e-09	0.0425215		HMGB3P18	MAN1A1	0			122178493			35922433
Asc Aorta Diam	rs9306895		2		T	C	0.643391	4.86515e-17	0.0375808		AC012065.7:RP11-130L8.1	C2orf43	3			20878153			35922433
Asc Aorta Diam	rs610303		12		C	A	0.672747	3.72243e-08	-2.87541		ACAD10					112145100			35922433
